# Supplementary material for: Implementation of a Digitally Enabled Care Pathway (Part 2): Qualitative Analysis of Experiences of Health Care Professionals
Source: J Med Internet Res. 2019 Jul 15;21(7):e13143. doi: 10.2196/13143 (PMC6693304; doi:10.2196/13143)
Supplement: Multimedia Appendix 2 [file jmir_v21i7e13143_app2.xlsx]

## Sheet: Raw data
Receiving alerts	Triage: decisions	Triage: communication	Technical issues	Interaction with AKI team members	Interaction with other teams	Bedside review	Types of patient	Viewing of patient data	Intervention
Participant 1: As it stands it’s a work in progress, right? So there were some niggling technical issues which weren’t the end of the world, but they were niggling. There are these workflow issues about these people with mild renal failure which there was a great deal of uncertainty about with the junior staff and the senior staff and we were all worried about this, and nobody really knew. The [e…		Participant 1: The other thing I’d say is that that it would be good to be able to communicate with other members of the- other people using the Streams system- to sort of say “this patient needs to be seen” for example. Or to see when someone answers, has reviewed a result and said either “yes” or “no” to it. Participant 1: There is an awful lot of duplication, sitting down with the registrar an…	Participant 1: And then there is another separate issue with the app itself. I think there were periods, there were time where myself and everyone else using Streams, the various Streams phones couldn’t log in Participant 1: I think that when it was being dropped from Wi-Fi was not because of the Wi-Fi. I think it was more the phone, something to do with the app. Participant 1: I thought having a…				Participant 1: The other patients- that we’ve spoken about before- this is a workstream issue, it’s not an issue to do with the actual application, it’s to do with what you are actually doing- it’s where you are having patients that have a rising creatinine, but the creatinine is not very high... It doesn’t’ mean that they don’t need to be seen necessarily. We are not trained as doctors to look a…	Participant 1: The way things are on 10E at the moment, we don’t have a working computer that you can walk around and get results with. I was in the bizarre situation of being the only person who had results to hand. All my fucking- excuse me, excuse my French- my flipping junior staff. Besides being the only person who actually looks at results on the ward, yeah… That was quite useful. It was us…	Participant 1: you don’t need to be digging this thing our your pocket every time you get a single alert. You are already getting it the same day, so that struck me as completely pointless.
Participant 2: I think it’s made it busier. And sometimes we have other work to do, it’s difficult to keep up with all the alerts coming. But then again, like with an AKI3, they are probably going to call you anyway or your colleague might call you the next day. So it can be helpful to stop the AKI early on. Participant 2: I think [it would be better to have] some better filtering. To not get ale…	Participant 2: I think it would help if when you log on- you might not know if the person before has reviewed the patients or not. So some of them come up as new- so it’s just a matter of handing over form one person to another. Participant 2: Sometimes we’d see quite low creatinines. But that’s not exactly… You know, calling 45 an AKI. But not exactly problems with wrong data.				Participant 2: So you might suggest something… and call the team and say “we suggest you give some fluid”, but I don’t think it’s ethical to prescribe it yourself. After all they might say, “Listen he has heart failure” so you can’t intrude. So I had one difficulty where I said the patient needs fluid and I wrote in the notes “suggest…” Participant 2: The [was a patient who] was quite acidotic. I…		Participant 2: I mean realistically- it was easier without [Streams]. But then… I mean if you have a patient with AKI3 and they call you after 3 days, you’ve missed the boat probably. [...]	Participant 2: some [patients] didn’t even know that they had a problem with their kidneys. They get kind of worried because nobody has told them and then you tell them “I’m the kidney doctors and I’m here to see you because your kidneys aren’t working well.” [...]	Participant 2: I think it’s made it busier. And sometimes we have other work to do, it’s difficult to keep up with all the alerts coming. But then again, like with an AKI3, they are probably going to call you anyway or your colleague might call you the next day. So it can be helpful to stop the AKI early on.
Participant 3: I think this proof of concept testing at the moment is really useful. I think it just shows that if the nephrology Reg shows up, hopefully they impact… I mean there is evidence out there that nephrology can be harmful although I imagine that’s because they see the worst AKIs who will do badly anyways… I think if it was in the hands of the junior doctor it would be pretty useful. If…	Participant 3: Yeah I can see that PARRT…. PARRT are dealing with people... not more holistically, but they are dealing with everyone who is unwell. [...] But I can understand why PARRT are more concerned about that because they will get that referral eventually and kind of want to nip it in the bud whereas I will never get the referral for just the CRP of 250 and a normal creatinine, so I don’t …	Participant 3: In the morning the consultant at the time wanted to know who had been seen and who hadn’t, we would chat through a few. I saw someone last night who he had seen during the day so I updated him on the patient and we sent that patient home. SO yeah, I have had interactions with the consultants. I also interacted a lot with the PARRT team. One useful thing for the app would be us comm…	Participant 3: Some people have found the overview section… As in what’s been drawn from coding- to be inaccurate or not very useful. But I don’t think that’s a fault of the app. It’s just the information the app is taking.		Participant 3: From my side of things, in my experience so it I notice that someone has something that is unusual and they have a genuine AKI I will see them and also try and address that other issue. However if I don’t think the AKI is genuine and they have, say, a sodium of 120, I would be confident that that patient is under another team and that doctor is looking after that problem and if the…			Participant 3: Being able to look up the blood results for anyone in the hospital wherever you are is unparalleled. I mean… a computer is… it feels almost archaic these days- to go and see a patient and then go and sit down in front of a computer 15 minutes later. As a doctor you have to integrate what you know about them at the time of seeing them. So if you could literally have this phone, look…	Participant 3: I think the whole point of the app is to mimic the culture of PARRT. The whole culture of PARRT is that if you get to them early, they won’t end up on ITU. For us, it’s get to them early and they won’t end up on dialysis. I mean 99% of these wouldn’t never end up on dialysis anyway. But you know, if you are not that busy, and you are in A&E and the patient is in A&E, there’s no har…
Participant 4: It’s another thing to do. You know- it’s kind of another burden of another… We’ve got more information. From people directly phoning you, bleeping you… Going to crash calls… And now you’re also carrying a phone that is also telling you alerts. It’s a new thing. But I think they are burdened with another bit of information, If you’ve got 5 other referrals you are still processing th…	Participant 4: Yeah. It’s the clinical picture. So you know… The one off result is no good. You want the one off result and the trend. Then you want the background as to why do we thing is causing that. And the background… The age, frailty, all those other bits- cos then you’ve actually got the whole picture. Participant 4: This has been fantastic in the overview [page in Streams]… Or in the prof…				Participant 4: In our work that is what we’d do normally anyway. So the fact is we would now say… “we’ve had an alert about your patient- your patient isn’t triggering, but we’ve had an alert”, we’d always speak to the parent team. And every time, the response has been fantastic. Nobody has been questioning about… They are interested about how we have the results. Even the ITU floats who have bee…			Participant 4: So it’s very fast. It gets you the information you want, I think in the order you want it to be... I think I think it makes you want more information. Which is kind of… I think it’s a bit like dangling a carrot- you know, I think you’d want more information. And the issue for me is not the technology. The issue for me is that… Again, we’ve got another thing added in to the loop and…	Participant 4: And I think definitely for us, which might be different for the renal team- there is the bigger picture about end of life care. Are you in the last 6 or 12 months, and should we be making plans around that. And then- there’s the kind of what you can acutely reverse and what you can manage and what you would chronically need to long-term manage. Signposting is quite a lot of our wor…
		Participant 5: I mean, we’ve said before what we would like is sight of who has seen the patient, that is key information for us. Because it’s all about triaging how worried we are about a patient. And knowing that somebody sensible has seen a patient is really helpful. Otherwise you do just worry about them all. Participant 5: I’ve found the phone really useful because I’ve been able to message …			Participant 5: Since the renal registrar has had the dedicated phone and that’s been a recognised pathway, I think I felt more able to just refer a patient with an AKI, whereas, you know, because we are not doctors and not the patient’s parent team, we would generally historically been encouraging the parent team to refer, and you don’t want to kind of not involve the people who are supposed to b…			Participant 5: [Streams] definitely saves time. When we are seeing any patient- so not just a patient with an AKI- but… I’ve used the phone when it was a busy day, there was lots going on and I had about six people to see. For other reasons. And I could look up their results. The search function is very easy, because you can search by multiple parameters. You can find the patients. It’s told me w…	Participant 5: They’ve been well received. I think most people would like to know why they can’t have technology now themselves. I mean if this is available, why can’t they have it on their phone? The junior doctors particular are used to… They have Microguide on their phones. They have lots of things. They are happy with that interaction. It’s not an unheard of thing at all. The difference is… a…
Participant 6: I certainly wouldn’t describe them as a burden. I think there probably could be some refinement. The most value came from patients under non-medics. So surgical patients, for whom the list of priorities for their clinicians are very different from what medics look for when they are looking after a patient. For those [patients], getting a rapid alert about deranged renal function is…		Participant 6: That was an area that I did think needs improvement in terms of the functionality of the app. Because I get the alerts, they get the alerts, and we need a way of prioritizing who is available to see the patients. What would happen is… I was seeing them, we’d have a phone conversation and they would take [the patient] off their list. I think it could be done very easily in the app. …	Participant 6: I think that there is a disconnect between what the designers of a system think is acceptable, and then when that is rolled out at high volume to lots of users, what is actually delivered. The computers that get wheeled around the hospital- even when they were first brought in, they were a bit rubbish. [Streams] certainly performed a lot better than systems I’m used to dealing with…			Participant 6: So two patients were on non-steroidals and they were dry, their creatinine had jumped up. Getting that information the minute it had been detected in the lab meant that we could stop the drug at least one day, or possibly 2 or 3 days sooner and start some rehydration. So that was probably beneficial for those patients.	Participant 6: The most value came from patients under non-medics. So surgical patients, for whom the list of priorities for their clinicians are very different from what medics look for when they are looking after a patient. For those [patients], getting a rapid alert about deranged renal function is very valuable [...] Participant 6: For some patients- particularly in Care of the Elderly- you c…	Participant 6: I think you could probably bypass a lot of their functions by ensuring smooth flow of information to senior doctors, but doing that would have a negative effect on training. I think it’s important for them to understand what the decisions about their patients are. They have to be across the data. And that’s why I prefer getting information from them. And also it highlights... what …	Participant 6: So two patients were on non-steroidals and they were dry, their creatinine had jumped up. Getting that information the minute it had been detected in the lab meant that we could stop the drug at least one day, or possibly 2 or 3 days sooner and start some rehydration. So that was probably beneficial for those patients.
Participant 7: I think the best thing about it is that it probably… It does preempt referrals. I like the idea of knowing everyone in the hospital who has an AKI. Well not everyone, because it doesn’t pick up everyone. At least having a good idea of who has AKI in the hospital. It means I can plan my day more appropriately. I can triage and know who I’m going to see. It flags up seriously high po…	Participant 7: Being able to look at historical bloods, not only form here but other places. Quite often we can go along and see a patient and we know what their baseline creatinine is but the team looking after the patients don‘t know because they don’t have access to that data, I think that’s incredibly useful.		Participant 7 I think there are some issues with the algorithm in that it doesn’t pick up… Obviously the algorithm is based on… has to have an historical creatinine. In my experience it has missed a few people who are young, and therefore don’t have a baseline creatinine and have come in with a creatinine of 900 or 500 and they are in their 20s or 30s... They are people who we need to be involved…		Participant 7: The proforma… I think is good. From my point of view, I don’t generally have the capability to carry around a whole bag of proformas. I know that sounds a bit stupid… So you know I’d have a couple in my pocket but if I use more than a couple then I have to check around to find some more. I think perhaps sometimes people don’t always look at them if they aren’t stuck in the notes. I…	Participant 7: I thought he accelerated access to ultrasound was fabulous!	Participant 7: I think it’s definitely add to our workload. I know the argument was that we weren’t looking after outliers anymore. So I do understand that that part of our job has been taken away. But it definitely… I do think it has added on top of that. Again, often you don’t have masses of outliers to see. Whereas you’d potentially be seeing 5, 6 alerts. New patients too, at least in outliers…
Participant 8: I think it’s made me probably… busier. It’s a good thing from the point of view that I know there are patients that are potentially sick out there. You know, you could have an AKI and look relatively well initially. But I wouldn’t have known, nobody would have known about those patients initially. I wouldn’t have been called in my PARRT role to see those patients. Now that I know a…	Participant 8: So that… being able to see previous documentation from patients and who has seen that patient or why they’ve dismissed an alert is massively helpful. For some of the renal patients you can take a guess that they are on dialysis from the way that their creatinine is up and down… you don’t know for definite. Whereas when someone dismisses it because they know… The renal [SpRs] know t…		Participant 8: Sometimes it doesn’t give you the alert. So like today, it didn’t give me an alert. And that’s happened a couple of times. Participant 8: and you don’t get the ping sound, the notification. And it’s only when you actually log in that you see, or you know, you go into the phone, into Streams and you see that you’ve had an alert but it hasn’t let you know. And the other thing is diff…	Participant 8: The renal team? Yeah. If you give them the right information, then yes, it’s very helpful to talk to someone in the Renal team because they tell you initially what they think is going on even though they haven’t seen the patient. If you give them a good history then they will give you an idea about what they think might be the problem.			Participant 8: Yeah there are some patients that I wouldn’t have… That I wouldn’t know about. The Urology patients with the really good going obstructive renal stuff going on, we would never have been called to those because of the AKI, you know? Participant 8: I think it’s made me probably… busier. It’s a good thing from the point of view that I know there are patients that are potentially sick …
Participant 9: I would intermittently I suppose check it, like, I would, perhaps, you know, check emails. You know… it wasn’t something that every time it went off if I was on a ward round or if I was on call, I would continue my normal… The way I used it personally would be to, you know, check it every hour or so, something like that. And within 5 minutes or so I could easily flick through the a…		Participant 9: So one of the days, I was on with [consultant name]. I was using it, and you know, sometimes he had triaged them. And the initial times…. The initial times I used it I was perhaps not 100% clear if he’d written “patient going to be seen”, who out the two of us would go and see. But we were in fairly close, I suppose – we didn’t use the phones to communicate, I have to say. But we w…		Participant 9: It was useful being part of a team. I have to say, I mean, I didn’t have much interaction, say, with the PARRT team that were also, you know, I wouldn’t say that I interacted with them much during the day... I knew that PARRT were receiving messages, but I had no idea what they were doing. And I had no interactions with them during the day whatsoever.	Participant 9: I suppose the problem with the proformas is that once one of the teams see them a lot, they would ignore them, and just think “that’s an AKI proforma” without perhaps reading them. But I mean I think they are a useful guide for particularly more junior doctors about what is expected in terms of managing Acute Kidney Injury. [...] Participant 9: Would I do away with the proforma? No…	Participant 9: the speed at which it happened was impressive. I alluded to that patient that was in A&E. I happened to be in A&E and got the alert of someone with severe kidney injury, and I was, you know, I could see the patient pretty much alongside – at the same time as- the A&E consultant. So I was pleasantly surprised, I suppose, with the speed with which the referrals came through, I suppos…			Participant 9: the speed at which it happened was impressive. I alluded to that patient that was in A&E. I happened to be in A&E and got the alert of someone with severe kidney injury, and I was, you know, I could see the patient pretty much alongside – at the same time as- the A&E consultant. So I was pleasantly surprised, I suppose, with the speed with which the referrals came through, I suppos…
Participant 10: We are used to bleeps all the time anyway. So that worked quite nicely for us, the alert is… it makes you stop and look at the phone. In fact it’s more beneficial because having to… like now I was supposed to look at it, because I haven’t looked at it for 2 hours. Just sitting with you now makes me think I should look at it .The alerts force you to look.	Participant 10: I quite frequently disagree [with others' triage]. So I tend to go. If I disagree with what they’ve said, I just log my own. I usually go to see the patients. Because the people I disagree with tend to be that they’ve dismissed, and I don’t understand why they would have dismissed. Participant 10: It’s really grown on me. Initially I found it quite difficult because you know, you …		Participant 10: The frustrating part was the log in... So it logs you out. So you can’t stay logged in. I have to log in every single time I pick up the phone to check my alerts... Participant 10: you need to press “logout” – because it doesn’t have thumb recognition. So you press log out and then go back in, username and password and it brings it up, it loads really quickly. It’s just that it do…						Participant 10: Like [redacted] says it’s work and as a team we are quite conscientious anyways and I think we always err on the side of caution. That’s just the type of individuals we are, so we’ve never be able to ignore something that could possibly turn in to anything. So when this all came along it was quite daunting. But being part of it now and being able to access all the bloods for the p…
Participant 11: I think there was a… It would be fair to say… A level of anxiety in my team about how they would cope with more work and because it’s got a unique tone, that’s really useful. But I think when you are at a clinical emergency, sometimes you feel it and hear it and think, “Oh god, that’s another thing to do”. But because you can manage that, none of that I think, I certainly don’t lo…	Participant 11: I was quite surprised. We’d arranged some education sessions with [AKI clinical lead] ahead of time. I was quite surprised about how other people triaged initially. I felt we’d be much more similar in our thinking, because when we talk about other things we do think similarly about other stuff. But yeah, I would… I think… I felt like – probably naively- that everyone would do what…	Participant 11: I think people really have become comfortable with it really quickly. Like any sort of… New way of working. There’s a point where people are settling in. People seem to know… They are very quick to know whether that’s a patient they are worried about and want to see or they are not worried about because of whatever reason, you know… the “Alert dismiss” options are sensible. I use …	Participant 11: It’s probably impossible for me to separate the stuff about the app that I don’t like from the stuff the app just highlights. Like… The app gets its information from Cerner. So if a patient is in the wrong place, it’s not the apps fault. The app is doing its best. But because most of the time it’s so good and the patient is exactly where it says they are, it’s frustrating. That’s …	Participant 11: If we were doing it again, we would do it differently. We didn’t meet as a team. The PARRT team and the Renal team were working very separately. We do work very separately and see patients very differently. We should have been in more rooms with them, I think. [...]	Participant 11: I mean, I think the doctors have found it more difficult because in medicine there is this real model of…,“that’s not my patient. I don’t see this patient unless I’m asked to see them.” There’s this formality. This Georgian style of doing things. About manners, being asked to dance – it’s just nuts. Nurses don’t think like that, people are used to us showing up. So it’s been easie…	Participant 11: I like that [the proforma is] all one place. I certainly felt like, “Oh crikey, this is going to be an absolute nightmare to replicate!” I remember using the proforma in obstetrics. It was a period of time when renal were not particularly responding. They seemed to be seeing the patients in batches. There were some quite sick patients. And although they are mostly old and frail… Y…		Participant 11: If I’m doing anything clinical, I want a Streams phone with me. Because I will… Previously if people would start referring a patient I would often be looking up their bloods or imaging, depending on what the referral was. I find it useful to pull up that patient, because you can search by so many means and you know you don’t even have to spell things entirely properly and stuff… P…	"Participant 11: I mean, I think the doctors have found it more difficult because in medicine there is this real model of…,“that’s not my patient. I don’t see this patient unless I’m asked to see them.” There’s this formality. This Georgian style of doing things. About manners, being asked to dance – it’s just nuts. Nurses don’t think like that, people are used to us showing up. So it’s been easi…
					Participant 12: You ended up being a bit more in contact, and they could automatically see… if you called them up, they found it easier to see the results of the patients as well. They did know what was going on a bit more. And occasionally if I hadn’t quite been on the ball at checking blood results and things like that, they might have actually contacted me first, so that was quite useful. [...…	Participant 12: I mean I don’t know the data whether the patients are going home faster – but I imagine they did. I think… To be honest I think they did. Especially in some of the elderly patients, we rationalized drugs and things maybe a bit faster than we would have done before		Participant 12: So computers are always in demand. Being able to have access to this on your phone is really useful, especially as we work as team-based, rather than ward-based. So you are often in the corridors, you have patients in different floors. So you can keep an eye on what is going on with your patients without running around, up and down. Kind of… from afar. Which I think would be usefu…
					Participant 13: from my experience I thought we were quite good. As a team, in managing and acting upon abnormal renal function results. So I thought, obviously skillsets vary, and things like that… But I thought… I didn’t encounter many situations when I needed a nephrologist’s opinion, or where they add very much on top of what my own clinical decision making was. Participant 13: I think they o…
Participant 14: Initially I felt like it was adding more to my workload. But actually now that I’ve used it more, I can kind of not just… I can dismiss alerts. I can figure out if patients are on renal replacement therapy a bit easier. The same patients kind of flag up often, regularly. I might have seen them before. Participant 14: I try and do them as the alerts come in if we are not too busy. …		Participant 14: you get to know [other AKI team members] quite well. I would tend to touch base with them at some point during the shift, especially on night shifts. I find that you can talk to them a bit easier sometimes you’ll even divvy up the patients, so if they are really busy and getting a lot of alerts, you might see 2 and then report back to them and say “this is what the story is, this …	Participant 14: Logging in was a bit of a painful experience I felt. You put in the [pin] but that is gone now, so that is good. Logging into the actual app. Yeah – having to use the fingerprint recognition was irritating. the fingerprint recognition has been taken off, so it’s just [the pin], putting in your password, they’ve taken off the fingerprint recognition now.			Participant 14: But the benefits of it are that I personally have noticed, and have been involved in patients who have flagged up on the app that the clinical management has been poor up to that point. When we get involved, or the renal team get involved, that management changes. And I find that it has definitely saved people’s lives.	Participant 14: I think it’s just getting used to adding more people into your day. It’s like anything new or different, you just need a bit of time to get used to it. But knowing the benefits of the app, it make me feel more comfortable that they are coming through – most patients that will get through on the app are not being referred to us over the phone by anybody.
Participant 15: I mean it’s another thing. But it’s… I mean it’s no different to getting a bleep out the blue about a patient you’ve never heard about. It doesn’t massively bother me.	Participant 15: you could be quite busy and then you’ve got something bringing something else as well. You almost don’t have enough information to properly triage it – and you can’t ask it questions, you get what you’re given. Maybe you see some people quicker that could have waited because you don’t have that information... I think it’s more… More like “why are they in hospital”, medical history…			Participant 15: I guess we don’t know how busy they are day-to-day, and they don’t know how busy we are day-to-day. Sometimes you might have a really proactive reg who will go and see lots of referrals and update the app, and sometimes they might not see anybody or sometimes they might see them and not document anything.			Participant 15: Yeah I think so. It’s good, I think it does a good job. We pick up patients that would maybe sit for another day or so before we pick them up. It’s certainly beneficial. It is more work, but we might be saving ourselves work in a couple of days, we might have to do more stuff to catch up.
		Participant 16: So I suppose that it’s asking whether implementing the app in a hospital that doesn’t have such a big nephrology unit… would that be the same? So I guess that would come down to training and support of the people who are on the other end of the alerts. So if we take for example a district general hospital and whether a general medical team is happy to be on the end of the alerts a…			Participant 16: I guess we are lucky that we are in a trust that gets fairly good access to radiology, so if we felt that a patient needed a renal ultrasound to exclude an obstructive cause, that would usually get done readily on-call. Sometimes over the weekend we would have to argue quite hard to get that done in a timely way. Umm…I guess it comes down to just the timeliness of knowing a result…			Participant 16: Junior doctors who have come to acute medicine having previously worked in renal, who know what the phones are capable of have been crying out to keep that device so they can use it for their work within other specialties. So I think that we really need to move towards that, because the big black hole in our trust is having access to proper mobile working. And these devices can gi…	Participant 16: Because what happens is that very early on, a specialist referral is initiated and it opens up a conversation with conversations if anything between the renal registrar or the renal team and the trainee and they get guidance an awful lot earlier on. Previously that’s a conversation that they would not have been able to have, or struggled to have had if they had to initiate it on t…
					Participant 17: Historically my experience – when I was a nephrology trainee – was that the lion’s share of the problem sat with the acute medical teams. It’s probably better to be inclusive. Otherwise you’ll miss stuff. With the best will in the world, we won’t pick up everything. If you’ve got that safety net as well, then you’ve got a really Rolls-Royce system... We are not infallible, we are …			Participant 17: We trialled electronic early warning score systems. I’m a big fan of that. Having them on mobile devices – because we are a mobile team; we will always have a number of ward areas to visit – so mobile devices are the way forward. Early alerts are the way forward, whether its physiological bedside data. Access to blood results as well - I’m quite good at remembering people’s creati…
Participant 18: Obviously you get a lot of AKI stage 1s. They build up. Looking through those and dismissing them each time is time consuming. The AKI stage 2 and 3 [alerts] are more helpful for me to look at, so I tend to just look at those and dismiss the stage 1s.	Participant 18: It’s just the spurious baseline. When I Look I’ll say, “they’ve come in with a low creatinine on that occasion and then they have a creatinine of , say, 90 but if you look back the creatinine has been 70 or 80 anyway and there is a spurious baseline of 50 that is picked up and produces an AKI stage 1. There are quite a few actually that should be, sort of, removed.						Participant 18: I think because the A&E ones – when they come in, alerted – it’s difficult to see them. It’s easier for ward ones, because you know what is going on, whereas it’s someone who has come in with low blood pressure and has some fluids and it gets better – the A&E alerts are less useful. They might come in under another team, there may be a specific reason they have AKI. It’s been easi…	Participant 18: It’s a reliability thing, you don’t have to queue for perhaps… If you imagine a weekday on the wards, you’ll have the ward clerks. People looking at results, people trying to discharge people. You might have no computer points where I can access blood results for a sick patient. And you can have three attempts at doing that. When you are called away to a crash call, you have to do…
Participant 19: Initially I thought, “How much harder can we work?” But then I also knew that I like the app. I like how it’s been developed so you can look at bloods, put in a hospital number and use it for other reasons. It has great utility. Participant 19: It does increase our work. Some days – as you’ve said - we can have 8 or 9 referrals. But there is obviously a huge issue about workload f…	Participant 19: If you are experienced enough to look at the bloods and say “that’s chronic renal failure”. The other thing that is absolutely essential is that you can look at the patient profile and look back at their history. The two most important things are that you have to be able to triage – you know, is this person septic and they have a normal GFR normally, and they are absolutely in a h…	Participant 19: The thing that was concerning me was that you were getting alerts, but you didn’t know if anyone was responding other than you. Participant 19: The next thing… I am quite a detailed, big picture person; the wording of the response was… When I came back it was “review”. And I thought, is that a shout to me that I need to get there. It’s another input, there was an element of frustr…	Participant 19: the patients are safer. I have to say, I just feel that this is a safety net and it has been designed following direct feedback from users, which I think is fantastic... It’s a friend. And it’s an evolving friend	Participant 19: I always found them really supportive. They are expert, medically. They have a broad knowledge base that is very useful.			Participant 19: [in the past] You would be referred patients who were deteriorating. What I think was significant to me was that people didn’t pick up that they had AKI developing. Participant 19: So for example in a surgical patient the team are often in theatre rather than ward based, and the renal team come in and really make a difference quickly
Note from observation of deployment phase: “The workload is too high. Committing to seeing all patients who you have triaged an alert for and thought “this is an AKI” is a lot of work. These patients do have a meaningful change in kidney function and that patients might do better with a nephrology input - but the workstream is so crowded with patients that performing the intervention for everyone…			Note from observation of deployment phase: "It is really frustrating to have push notifications about alerts but not being able to log in to the phones where wifi isn’t good enough"	Note from observation of deployment phase: “Messaging [between team members] on Hangouts is not occurring as smoothly as it should do.” Note from observation of deployment phase: “The PARRT and renal teams will be looking at each alert from a different perspective. If the renal team aren’t worried about the [creatinine] graph and don’t think they have a clinically relevant AKI, the PARRT nurse mi…	Note from observation of deployment phase: “Overall it’s really positive to see the responses and what other people have said. ABG results are really useful- they come very quickly and these aren’t printed on a small piece of paper! Using the app at the [Hospital At Night] meeting and is really useful for telling others about sick patients around the hospital.			Note from observation of deployment phase: “This probably saves me an hour a day. With the time saved I will be able to spend more time with patients; quite a lot of my working day is taken up with escalation/ end of life decisions- so if I could spend more time having those discussions with patients, then that would be great” Note from observation of deployment phase: “One alert for a patient ca…
